# Supplementary material for: Discovery and characterization of potent pan-variant SARS-CoV-2 neutralizing antibodies from individuals with Omicron breakthrough infection
Source: Nat Commun. 2023 Jun 15;14:3537. doi: 10.1038/s41467-023-39267-x (PMC10267556; doi:10.1038/s41467-023-39267-x)
Supplement: Supplementary file 2 — Source Data [file 41467_2023_39267_MOESM2_ESM.zip]

Archive with 28 entries (27 files):
- Contig information for 23 libraries-source_data/
- Contig information for 23 libraries-source_data/BB1.filtered_contig_annotations.csv
- Contig information for 23 libraries-source_data/BB10.filtered_contig_annotations.csv
- Contig information for 23 libraries-source_data/BB11.filtered_contig_annotations.csv
- Contig information for 23 libraries-source_data/BB12.filtered_contig_annotations.csv
- Contig information for 23 libraries-source_data/BB12a.filtered_contig_annotations.csv
- Contig information for 23 libraries-source_data/BB13.filtered_contig_annotations.csv
- Contig information for 23 libraries-source_data/BB13a.filtered_contig_annotations.csv
- Contig information for 23 libraries-source_data/BB14.filtered_contig_annotations.csv
- Contig information for 23 libraries-source_data/BB15.filtered_contig_annotations.csv
- Contig information for 23 libraries-source_data/BB16.filtered_contig_annotations.csv
- Contig information for 23 libraries-source_data/BB17.filtered_contig_annotations.csv
- Contig information for 23 libraries-source_data/BB18.filtered_contig_annotations.csv
- Contig information for 23 libraries-source_data/BB19.filtered_contig_annotations.csv
- Contig information for 23 libraries-source_data/BB2.filtered_contig_annotations.csv
- Contig information for 23 libraries-source_data/BB20.filtered_contig_annotations.csv
- Contig information for 23 libraries-source_data/BB21.filtered_contig_annotations.csv
- Contig information for 23 libraries-source_data/BB3.filtered_contig_annotations.csv
- Contig information for 23 libraries-source_data/BB4.filtered_contig_annotations.csv
- Contig information for 23 libraries-source_data/BB5.filtered_contig_annotations.csv
- Contig information for 23 libraries-source_data/BB6.filtered_contig_annotations.csv
- Contig information for 23 libraries-source_data/BB7.filtered_contig_annotations.csv
- Contig information for 23 libraries-source_data/BB8.filtered_contig_annotations.csv
- Contig information for 23 libraries-source_data/BB9.filtered_contig_annotations.csv
- Contig information for 23 libraries-source_data/Donor information for each library.xlsx
- 286 antibodies information-source_data.xlsx
- Donor information-source_data.xlsx
- Figures-source_Data.xlsx
