# Supplementary material for: Discovery and characterization of potent pan-variant SARS-CoV-2 neutralizing antibodies from individuals with Omicron breakthrough infection
Source: Nat Commun. 2023 Jun 15;14:3537. doi: 10.1038/s41467-023-39267-x (PMC10267556; doi:10.1038/s41467-023-39267-x)
Supplement: Supplementary file 2 — Source Data [file 41467_2023_39267_MOESM2_ESM.zip › Contig information for 23 libraries-source_data/Donor information for each library.xlsx]

## Sheet: Sheet1
LibraryID	DonorID
BB1	Donor1
BB2	Donor1
BB3	Donor1
BB7	Donor1
BB13	Donor1
BB4	Donor2
BB5	Donor2
BB6	Donor2
BB8	Donor2
BB9	Donor3
BB10	Donor3
BB11	Donor3
BB12a	Donor3
BB13a	Donor3
BB12	Donor3
BB14	Bulk2
BB15	Bulk3
BB16	Bulk3
BB17	Bulk1
BB18	Bulk1
BB19	Bulk1
BB20	Bulk1
BB21	Bulk1
