# Supplementary material for: Discovery and characterization of potent pan-variant SARS-CoV-2 neutralizing antibodies from individuals with Omicron breakthrough infection
Source: Nat Commun. 2023 Jun 15;14:3537. doi: 10.1038/s41467-023-39267-x (PMC10267556; doi:10.1038/s41467-023-39267-x)
Supplement: Supplementary file 2 — Source Data [file 41467_2023_39267_MOESM2_ESM.zip › Donor information-source_data.xlsx]

## Sheet: Donor information
DonorID	Sex	Age	Severity	Vaccination
Donor1	male	34	moderate	vaccinated with 2 dose
Donor2	male	36	moderate	vaccinated with 2 dose
Donor3	male	60	moderate	unvaccinated
Donor4	male	25	mild	vaccinated with 2 dose
Donor5	female	40	moderate	vaccinated with 2 dose
Donor6	female	61	moderate	vaccinated with 1 dose
Donor7	female	67	moderate	vaccinated with 3 dose
Donor8	male	38	moderate	vaccinated with 3 dose
Donor9	male	58	moderate	vaccinated with 2 dose
Donor10	female	58	moderate	vaccinated with 3 dose
Donor11	male	34	mild	vaccinated with 2 dose
Donor12	female	32	moderate	vaccinated with 2 dose
Donor13	male	25	moderate	vaccinated with 3 dose
Donor14	female	39	moderate	vaccinated with 3 dose
Donor15	female	33	moderate	vaccinated with 2 dose
Donor16	female	30	mild	vaccinated with 3 dose
Donor17	female	33	moderate	vaccinated with 2 dose
Donor18	female	32	moderate	unvaccinated
Donor19	male	57	moderate	unvaccinated
Donor20	female	59	moderate	vaccinated with 2 dose
Donor21	female	39	moderate	vaccinated with 3 dose
Donor22	male	16	moderate	vaccinated with 2 dose
Donor23	male	41	moderate	vaccinated with 3 dose
Donor24	female	25	mild	vaccinated with 3 dose
Donor25	female	52	moderate	vaccinated with 3 dose
Donor26	male	48	moderate	vaccinated with 3 dose
Donor27	female	39	moderate	vaccinated with 3 dose
Donor28	female	83	moderate	unvaccinated
Donor29	female	67	moderate	vaccinated with 3 dose
Donor30	male	54	moderate	vaccinated with 2 dose
Donor31	male	36	moderate	NA
Donor32	male	54	moderate	vaccinated with 2 dose
Donor33	male	42	mild	NA
Donor34	female	58	moderate	NA
Donor35	female	57	moderate	NA
Donor36	male	21	mild	NA
Donor37	female	65	moderate	NA
Donor38	male	34	moderate	NA
Note: Except donor1, dornor2 and donor3, the remaining donors of 38 were randomly divided into three groups (bulk1, bulk2 and bulk3).
