# Supplementary material for: Discovery and characterization of potent pan-variant SARS-CoV-2 neutralizing antibodies from individuals with Omicron breakthrough infection
Source: Nat Commun. 2023 Jun 15;14:3537. doi: 10.1038/s41467-023-39267-x (PMC10267556; doi:10.1038/s41467-023-39267-x)
Supplement: Supplementary file 2 — Source Data [file 41467_2023_39267_MOESM2_ESM.zip › Figures-source_Data.xlsx]

## Sheet: Fig.2b-WT
ng/mL	TH003				TH004				TH015				TH025				TH027				TH048				TH051				TH089				TH095				TH111				TH132				TH139				TH183
0.128	0	0	0		0	0	0										0	0	0		0	0	0		0	0	0		0	0	0						0	0	0						0	0	0		0
0.64	0	0	0		0	5	5										0	0	0		0	0	0		0	0	0		0	0	5						0	25	10						10	0	5		0
3.2	70	50	75		65	65	60										20	30	30		15	25	5		10	15	15		10	15	20						75	65	65						50	55	55		40
16	100	100	95		95	100	95										85	85	90		85	85	85		85	90	90		95	95	90						95	95	95						95	90	95		90
80	100	100	100		100	100	100										100	100	100		100	100	100		95	100	90		100	100	100						100	100	100						100	100	100		100
400	100	100	100		100	100	100										100	100	100		100	100	100		100	100	100		100	100	100						100	100	100						100	100	100		100
2000	100	100	100		100	100	100										100	100	100		100	100	100		100	100	100		100	100	100						100	100	100						100	100	100		100
10000	100	100	100		100	100	100										100	100	100		100	100	100		100	100	100		100	100	100						100	100	100						100	100	100		100
2.4414									60	60	50		30	40	40																		40	20	20						0	0	0
9.7656									95	95	95		90	90	90																		80	90	95						40	40	40
39.0625									100	100	100		100	100	100																		100	100	100						90	95	90
156.25									100	100	100		100	100	100																		100	100	100						100	100	100
625									100	100	100		100	100	100																		100	100	100						100	100	100
2500									100	100	100		100	100	100																		100	100	100						100	100	100
10000									100	100	100		100	100	100																		100	100	100						100	100	100
40000									100	100	100		100	100	100																		100	100	100						100	100	100
[truncated: 20 more columns]

## Sheet: Fig. 2b-Delta
ng/mL	TH003				TH004				TH015				TH025				TH027				TH048				TH051				TH089				TH095				TH111				TH132				TH139				TH183
0.128	0	0	0		0	0	0										0	0	0		0	0	0		0	0	0		0	0	0						0	0	0						0	0	0		0
0.64	0	0	0		0	0	0										0	0	0		0	0	0		0	0	0		0	0	0						0	0	0						0	0	0		0
3.2	25	20	10		5	5	0										5	10	10		5	5	0		0	0	5		10	0	5						5	10	5						10	5	5		0
16	95	95	100		80	90	90										80	85	75		60	65	60		90	90	85		85	80	75						90	85	90						90	90	90		85
80	100	100	100		100	100	100										90	90	85		100	90	100		90	90	90		95	100	95						95	95	100						100	100	95		100
400	100	100	100		100	100	100										100	100	95		100	100	100		100	100	100		100	90	95						100	100	100						100	100	100		100
2000	100	100	100		100	100	100										100	100	100		100	100	100		100	100	100		100	100	100						100	100	100						100	100	100		100
10000	100	100	100		100	100	100										100	100	100		100	100	100		100	100	100		100	100	100						100	100	100						100	100	100		100
2.4414										0	0	0	15	15	15																		10	10	10						0	0	0
9.7656										35	50	50	80	80	80																		70	70	70						80	70	80
39.0625										90	85	90	100	100	100																		100	100	100						100	100	100
156.25										100	100	100	100	100	100																		100	100	100						100	100	100
625										100	100	100	100	100	100																		100	100	100						100	100	100
2500										100	100	100	100	100	100																		100	100	100						100	100	100
10000										100	100	100	100	100	100																		100	100	100						100	100	100
40000										100	100	100	100	100	100																		100	100	100						100	100	100
[truncated: 20 more columns]

## Sheet: Fig. 2b-BA.1.1
ng/mL	TH003				TH004				TH015				TH025				TH027				TH048				TH051				TH089				TH095				TH111				TH132				TH139				TH183
0.128	0	0	0		0	0	0		0	0	0		0	0	0		0	0	0		0	0	0		0	0	0		0	0	0		0	0	0		0	0	0		0	0	0		0	0	0		0
0.64	0	0	0		0	0	0		0	0	0		0	0	0		0	0	0		0	0	0		0	0	0		0	0	0		0	0	0		0	0	0		0	0	0		0	0	0		0
3.2	0	0	0		0	0	5		20	15	20		15	15	15		5	5	5		0	0	0		10	10	10		0	0	0		0	0	0		0	0	0		0	0	0		20	20	15		0
16	15	10	15		15	20	35		90	90	85		80	80	80		20	20	20		20	5	5		70	70	50		10	0	0		30	20	30		5	5	0		80	70	80		85	80	75		0
80	60	50	50		100	95	95		100	100	100		100	100	100		60	50	50		45	45	50		75	75	80		80	75	70		95	100	90		25	40	40		100	100	100		90	90	95		15
400	80	75	80		100	100	100		100	100	100		100	100	100		80	80	70		70	95	90		85	80	85		100	100	100		100	100	100		80	70	7		100	100	100		100	100	100		90
2000	90	90	95		100	100	100		100	100	100		100	100	100		100	100	95		95	100	100		100	100	95		100	100	100		100	100	100		95	95	95		100	100	100		100	100	100		100
10000	100	100	100		100	100	100		100	100	100		100	100	100		100	100	100		100	100	100		100	100	100		100	100	100		100	100	100		100	100	100		100	100	100		100	100	100		100
[truncated: 23 more columns]

## Sheet: Fig. 2b-BA.2
ng/mL	TH003				TH004				TH015				TH025				TH027				TH048				TH051				TH089				TH095				TH111				TH132				TH139				TH183
0.128	0	0	0
0.64	0	0	0
3.2	0	5	0
16	90	85	80
80	100	100	95
400	100	100	100
2000	100	100	100
10000	100	100	100
2.4414					0	0	0		40	20	20		0	0	0		50	50	20		0	0	0		15	15	0		10	10	0		0	0	0		60	60	30		0	0	0		0	0	0		0
9.7656					10	10	0		90	90	90		15	15	0		100	90	90		0	0	0		80	80	90		80	80	85		0	0	0		90	85	90		10	10	10		0	0	0		0
39.0625					85	90	85		100	100	100		80	80	80		100	100	100		10	0	0		100	100	100		100	100	100		60	60	80		100	100	100		90	90	90		15	25	15		0
156.25					100	100	100		100	100	100		100	100	100		100	100	100		85	85	85		100	100	100		100	100	100		95	100	100		100	100	100		100	100	100		90	90	90		85
625					100	100	100		100	100	100		100	100	100		100	100	100		95	95	100		100	100	100		100	100	100		100	100	100		100	100	100		100	100	100		100	100	100		100
2500					100	100	100		100	100	100		100	100	100		100	100	100		100	100	100		100	100	100		100	100	100		100	100	100		100	100	100		100	100	100		100	100	100		100
10000					100	100	100		100	100	100		100	100	100		100	100	100		100	100	100		100	100	100		100	100	100		100	100	100		100	100	100		100	100	100		100	100	100		100
40000					100	100	100		100	100	100		100	100	100		100	100	100		100	100	100		100	100	100		100	100	100		100	100	100		100	100	100		100	100	100		100	100	100		100
[truncated: 11 more columns]

## Sheet: Fig. 3c-BA.2.12.1
ng/mL	TH003				TH027				TH048				TH236				TH257				TH272				TH281				PC
0.002	29.0275	-12.9623	-22.5153		-14.7865	-15.3872	8.03866		8.59986	15.494	-9.0263		9.32302	14.1973	37.4004		-4.10872	-9.87728	-11.1134		-3.50176	11.6991	-7.39466		-21.094	-42.3005	16.3732		26.6541	19.2547	3.45344
0.02	29.5132	3.71486	-26.779		-6.55743	8.93965	19.7516		12.7221	-9.95025	-17.8394		9.70987	-19.0716	22.9865		11.9608	4.47544	8.66451		-19.0116	-4.36685	22.5745		21.6935	5.88235	19.4455		-10.3299	3.1996	-4.11088
0.2	44.5713	36.9613	17.1538		23.3555	38.7325	28.1608		-1.91898	-29.8508	4.33547		1.97292	-16.1315	7.54352		7.77176	23.2233	39.8765		30.4839	26.4674	7.92978		13.5257	0.562008	14.0502		-23.4786	-4.17434	-10.4695
2	76.7545	56.5206	45.165		42.2283	52.4997	38.3721		9.0263	-36.887	13.7882		26.6074	-24.6422	17.4468		7.08502	22.3305	43.2827		40.5004	36.3541	39.4376		22.6677	28.4226	44.5335		45.3872	13.4673	14.8634
20	84.9797	75.7344	70.904		72.5738	71.5767	62.5007		28.5004	32.9424	51.919		63.0406	49.4391	53.9497		58.0063	43.7566	59.3042		56.8506	51.0174	66.8177		57.1975	64.3612	63.4919		53.8653	21.3108	48.2301
200	82.7399	86.9821	72.4907		67.5943	65.54	72.7239		71.2011	69.9431	71.4641		71.2108	82.793	81.8182		86.334	74.1239	72.1324		65.1987	51.9505	79.1081		75.7962	80.4121	81.1989		72.243	76.3298	81.0258
2000	86.8903	88.1209	83.0098		83.4998	74.1055	67.0297		75.8351	76.0341	69.4598		81.3617	85.4159	75.969		82.3441	50.6376	71.7615		71.9835	66.7991	75.8269		60.8992	75.7962	75.6013		55.5533	70.225	77.9163
20000	92.0392	85.2496	87.4408		80.2382	77.4812	81.818		83.2267	87.1713	88.8344		85.6944	85.7176	87.969		84.1227	76.2116	75.8682		84.2925	85.6766	79.6642		69.2919	72.3942	81.4912		81.9396	84.7952	88.637

## Sheet: Fig. 3c-BA.4&5
ng/mL	TH003				TH027				TH048				TH236				TH257				TH272				TH281				PC
0.002	10.285	8.507	-13.8662		8.82604	-4.29493	-4.56408		-1.63934	3.5309	9.96217		-0.853069	23.0029	12.7203		17.0169	6.5715	-39.2723		0.865107	-29.3816	19.2567		17.8585	5.87795	10.3706		9.34935	-3.78378	46.3143
0.02	-12.0882	2.13583	5.02508		11.9885	-17.7523	5.79812		2.96343	-28.6885	13.8714		3.40833	-7.48191	-28.0787		-7.93603	1.76329	21.8583		13.0407	2.78757	-6.56841		-25.4961	-9.09772	0.486709		0.14014	-5.70571	36.6807
0.2	-4.75393	-11.8659	-6.97643		34.4759	9.36434	17.1696		-42.1185	-32.0933	5.67465		-22.8703	8.69562	11.4576		15.5247	5.57669	16.8511		2.85165	29.3816	3.42839		-17.8585	7.15088	35.0206		12.5526	18.6386	38.6346
2	38.17	52.8015	60.0246		76.4293	62.8239	55.0523		9.89912	16.0782	15.0063		13.5094	25.5597	23.9262		3.66999	13.3693	44.689		37.4624	44.2999	37.4239		-6.62673	22.5758	28.5586		-10.03	-22.3624	36.9449
20	84.1387	78.6047	66.8403		83.7973	75.7094	57.6361		10.2144	12.6103	21.5006		32.1096	38.6911	48.7922		24.2292	40.9253	67.8845		71.554	78.7376	62.5184		51.8233	38.9966	48.3489		-20.04	-8.26827	27.6557
200	86.1168	72.5965	69.937		84.5173	77.8828	65.3539		3.27869	-31.9042	-7.50315		53.3219	79.6558	85.385		76.0087	74.616	83.0635		85.5495	82.6145	65.3829		52.8042	68.6484	59.2737		28.985	24.7728	53.946
2000	83.8795	81.8422	82.3904		81.5566	64.3446	62.2116		48.2913	8.07062	6.11601		68.6472	84.5958	91.1379		87.2168	80.0128	88.452		87.7732	87.2861	85.2675		72.2351	58.8768	48.304		67.007	60.4885	74.7427
20000	92.7458	87.1688	88.1244		83.3666	82.1958	68.0454		62.623	61.9546	48.0832		71.6854	78.7404	90.9485		83.1049	73.5963	78.8687		79.0259	85.1906	84.5755		79.7005	73.0213	71.6211		71.6116	78.4825	88.2362

## Sheet: Fig. 6b
	PBS						PBS/BA.5						TH027/5 mpk						TH132/5 mpk						TH027+TH132/5 mpk						TH027+TH132/20 mpk						TH027+TH132/5 mpk						TH027+TH132/20 mpk
0	100	100	100	100	100		100	100	100	100	100	100	100	100	100	100	100		100	100	100	100	100		100	100	100	100	100		100	100	100	100	100		100	100	100	100	100		100	100	100	100	100	100
1	97.9127	110.064	97.9708	101.285	98.2034		103.514	100.449	98.4882	105.536	102.962	93.524	97.9164	106.171	100.763	99.055	91.6543		107.638	94.5504	91.1655	108.316	101.546		104.746	103.424	96.8743	90.2091	99.4599		92.657	99.6756	95.3701	103.037	103.45		103.517	100.956	104.769	93.6148	98.1106		98.4596	95.2233	95.2855	104.559	102.069	110.409
2	96.7498	108.495	98.9592	100.18	100.064		101.798	98.9785	98.427	102.165	101.246	93.0337	98.5996	110.27	102.129	99.7951	94.3869		106.059	94.0426	92.463	109.049	102.11		103.597	103.654	96.1273	92.0478	99.345		92.4211	99.2627	96.3138	104.394	103.155		104.598	98.1675	103.46	95.2083	99.1919		101.447	97.5883	98.7708	103.625	100.887	110.72
3				99.3662	97.6801					105.659	102.594	96.4658				100.706	95.5255					108.372	102.223					90.9561	101.816					105.279	105.22					96.8586	99.4764					104.995	103.314	110.098
4				100.529	100.645					107.743	105.107	95.7916				101.958	97.2902					108.259	103.577					91.071	101.299					106.635	105.279					97.9399	100.33					104.559	104.123	110.907
5				103.029	102.855					102.717	96.2206	87.8856				104.577	96.3794					108.88	103.013					94.3461	102.046					107.697	105.161					96.8586	101.867					106.115	106.924	112.712
6				105.878	106.285					98.427	93.095	80.5924				100.478	97.9734					109.557	102.787					96.8168	103.712					107.166	109.584					98.9073	101.525					108.604	106.862	112.09

## Sheet: Fig. 6c
	PBS			PBS/BA.5			TH027/5 mpk			TH132/5 mpk			TH027+TH132/5 mpk			TH027+TH132/20 mpk			TH027+TH132/5 mpk			TH027+TH132/20 mpk
copies/g	0	0	0	18800000000	139000000000	52800000000	836000	1210000	606000	418000	2330000	1030000	1090000	1660000	2850000	1010000	504000	1230000	576000	1120000	1090000	1730000	1090000	516000

## Sheet: Fig. 6d
	PBS			PBS/BA.5			TH027/5 mpk			TH132/5 mpk			TH027+TH132/5 mpk			TH027+TH132/20 mpk			TH027+TH132/5 mpk			TH027+TH132/20 mpk
FFU/g	200	200	200	583440	686400	343200	200	200	200	200	200	200	200	200	200	200	200	200	200	200	200	200	200	200

## Sheet: Fig.S2（a）
	Omicron Spike OD450nm	Omicron RBD OD450nm	WT Spike OD450nm
TH3	4.076	4.0794	4.1065
TH32	4.1871	4.2693	4.28055
TH104	4.2393	4.47195	4.6101
TH105	4.361	4.42895	4.55915
TH106	4.2795	4.27005	4.3831
TH110	4.09225	4.18205	4.33005
TH111	4.19255	4.12965	4.05885
TH113	4.43605	4.4733	4.16915
TH114	4.24105	4.4771	4.3668
TH116	4.2591	4.2299	4.14385
TH118	4.34035	4.1941	4.29255
TH119	4.06865	4.3453	4.34565
TH12	4.24155	4.22695	4.35035
TH120	4.26975	4.2751	4.30935
TH121	4.1798	4.2854	4.47165
TH122	4.3305	4.3476	4.22285
TH123	4.08265	4.41315	4.35405
TH125	4.2104	4.2744	4.2549
TH126	4.37945	4.167	4.11965
TH127	4.22345	4.45485	4.0777
TH129	4.26305	4.3119	4.08605
TH13	4.31325	4.3788	4.1062
TH131	4.116	4.2412	4.36445
TH132	4.08205	4.2142	4.0537
TH133	4.32155	4.34195	4.32315
TH139	4.37535	4.37225	4.3929
TH14	4.26075	4.1958	4.34845
TH141	4.24635	4.2744	4.19615
TH142	4.2847	4.2569	4.37825
TH147	4.1226	4.26325	4.2574
TH149	4.29525	4.37145	4.3276
TH15	4.2231	4.0618	4.06335
TH150	4.27485	4.30165	4.0328
TH51	4.2406	4.5357	4.38575
TH169	4.2836	4.23375	4.1918
TH170	4.3131	4.21155	4.1685
TH171	4.1742	4.1317	4.11245
TH177	4.213	4.2461	4.11105
TH58	4.23535	4.2689	4.0781
TH181	4.1509	4.53455	4.49725
TH183	4.1095	4.4192	4.4039
TH184	4.2462	4.2892	4.0985
TH185	4.159	4.3022	4.33415
TH89	4.1529	4.2812	4.2255
TH190	4.4317	4.4254	4.0266
TH196	4.14225	4.3363	4.4334
TH198	4.20235	4.24975	4.28
TH203	4.2056	4.1534	4.2203
TH206	4.179	4.29155	4.0584
TH207	4.33165	4.3626	4.41375
TH208	4.18395	4.3316	4.09265
TH209	4.2764	4.33865	4.36395
TH211	4.10415	4.3511	4.37155
TH217	4.18665	4.1895	4.3348
TH219	4.38295	4.2686	4.22315
TH22	4.1868	4.15485	4.09575
TH224	4.22805	4.26915	4.0933
TH232	4.27495	4.4292	4.3157
TH233	4.333	4.19945	4.01575
TH234	4.26935	4.23825	4.1961
TH235	4.12025	4.3001	4.25425
TH236	4.2152	4.17375	4.16275
TH237	4.3265	4.23455	4.3217
TH24	4.24945	4.33	4.44255
TH25	4.1138	4.2511	4.3256
TH255	4.18175	4.26075	4.03435
TH257	4.32325	4.35845	4.09945
TH258	4.3563	4.27585	4.11985
TH260	4.282	4.24695	4.29535
TH262	4.408	4.26165	4.10725
TH263	4.28905	4.2476	4.22525
TH267	4.2209	4.62665	4.08365
TH268	4.19295	4.3181	4.186
TH27	4.32335	4.13985	4.2129
TH271	4.1757	4.35235	4.2473
TH272	4.16075	4.15275	4.0064
TH273	4.12485	4.3183	4.2889
TH274	4.20355	4.29455	4.0902
TH279	4.314	4.1975	4.27195
TH28	4.23945	4.2451	4.04075
TH281	4.34435	4.358	4.56715
TH282	4.0986	4.1863	4.45295
TH29	4.3299	4.43065	4.29705
TH31	4.26785	4.1416	4.1899
TH34	4.1863	4.35445	4.4547
TH37	4.3052	4.22215	4.15425
TH38	4.10515	4.30375	4.3406
TH39	4.3065	4.33125	4.24945
TH4	4.26455	4.19605	4.1116
TH40	4.2547	4.29195	4.34355
TH42	4.27845	4.509	4.32475
TH45	4.21865	4.30335	4.0731
TH46	4.1817	4.10725	4.03095
TH48	4.17435	4.16675	4.185
TH49	4.0984	4.1823	4.3188
TH5	4.3046	4.25	4.28235
TH53	4.17965	4.28545	4.2165
TH55	4.2172	4.215	4.4088
TH56	4.3403	4.19225	4.21305
TH57	4.177	4.2696	4.0057
TH60	4.2457	4.39695	4.4378
TH61	4.1598	4.4281	4.19095
TH62	4.1985	4.32465	4.2499
TH63	4.32935	4.2686	4.28655
TH66	4.2662	4.3579	4.50595
TH68	4.29825	4.4384	4.2547
TH69	4.33315	4.4718	4.3692
TH72	4.20305	4.2562	4.0749
TH73	4.3404	4.2297	4.08325
TH75	4.23975	4.2613	4.3592
TH76	4.2833	4.36145	4.3645
TH77	4.21415	4.37255	4.45895
TH78	4.2503	4.3496	4.4993
TH83	4.222	4.3143	4.34115
TH86	4.15095	4.3196	4.2036
TH90	4.1352	4.36555	4.3916
TH95	4.12215	4.2513	4.33955
TH97	4.245	4.20665	4.34125
TH98	4.1168	4.16765	4.1642
TH228	3.959	4.28055	4.1973
TH36	3.93655	4.27375	4.372
TH47	3.9393	4.1999	4.1594
TH128	3.5045	4.3502	4.3579
TH148	3.34095	4.10715	4.0573
TH21	3.556	4.0433	4.41905
TH10	3.47	4.03315	4.23415
TH16	3.98745	4.02385	4.43145
TH137	4.45725	-0.0051	4.3755
TH138	4.09075	0.01005	4.18515
TH174	4.20315	0.0221	4.2112
TH178	4.34245	0.0342	4.1189
TH222	4.1259	0.12865	4.2135
TH1	4.1369	3.77385	4.27405
TH41	4.10835	3.93795	4.03455
TH65	4.2	0.1068	4.4438
TH85	4.2879	0.0009	4.18645
TH19	4.11705	3.77585	4.1606
TH9	4.2053	0.31445	4.13935
TH20	3.93335	2.34455	4.2139
TH124	0.8652	0.7942	4.1228
TH130	0.88275	1.3002	4.20135
TH2	0.61345	0.26935	4.3484
TH251	3.4021	2.4053	4.4462
TH254	2.116	0.0019	4.0146
TH278	0.8424	0.26575	4.1982
TH52	1.34745	2.00325	4.35895
TH18	2.6652	3.985	4.1872
TH64	1.8895	1.7318	4.32775
TH70	2.4276	3.15985	4.1004
TH159	4.16035	4.2137	-0.0164
TH33	4.1647	4.0436	0.0822
TH87	4.1279	4.20995	3.9978
TH94	4.1552	0.0172	1.51705
TH156	0.6913	4.03185	0.00305
TH100	0.0589	0.01735	0.04305
TH101	0.0786	0.0985	1.2698
TH102	0.0091	0.00555	0.03245
TH103	0.00505	0.00695	0.0313
TH107	0.04205	0.02485	0.0815
TH108	0.05045	0.0545	0.1156
TH109	0.0036	0.0024	0.03425
TH11	0.07045	0.0121	0.0558
TH112	0.0104	0.003	0.22665
TH115	0.3803	0.0755	0.10325
TH117	0.2829	0.11425	0.1069
TH134	0.0076	0.01165	0.01935
TH135	0.02965	0.03385	0.0757
TH136	0.00375	0.0114	0.02895
TH140	0.00145	0.00345	0.0511
TH143	0.039	0.0343	0.0556
TH144	0.1013	0.59535	0.0384
TH145	0.0845	0.02055	0.04515
TH146	0.09015	0.02785	0.1316
TH151	0.0388	0.009	0.0215
TH152	0.151	0.0695	0.07205
TH153	0.0942	0.01665	0.07485
TH154	0.1439	0.0108	0.0791
TH155	0.15705	-0.0085	0.0004
TH157	0.7738	1.43255	-0.0119
TH158	0.2302	0.547	0.237
TH160	0.21905	0.02895	0.06105
TH161	0.84775	0.1124	0.39385
TH162	2.7272	3.3314	0.0513
TH163	0.1462	0.0437	0.0296
TH164	0.12955	0.0272	0.1908
TH165	0.47235	3.9467	-0.0017
TH166	0.1425	0.0333	0.05965
TH167	0.03785	1.63865	0.00525
TH168	0.0717	0.0213	0.0044
TH17	3.2971	0.04155	1.4178
TH172	0.0744	0.04205	0.05265
TH173	0.08065	0.0496	0.07945
TH175	0.0735	0.0097	0.0448
TH176	0.0802	0.05555	0.03915
TH179	0.0301	0.03	0.0452
TH180	0.3054	0.0612	0.0039
TH182	0.2188	0.0953	0.114
TH186	0.1055	0.1196	0.20425
TH187	0.05915	0.0204	0.0316
TH188	0.06685	0.0119	0.0106
TH189	0.1721	0.09435	0.169
TH191	0.14345	0.027	0.58065
TH192	0.13915	0.03115	0.0569
TH193	0.25095	0.01815	0.04625
TH194	0.1744	0.0107	0.0197
TH195	0.1733	0.0449	0.05545
TH197	0.0526	0.0451	0.0533
TH199	0.20655	0.12035	0.0535
TH200	0.5775	0.456	0.16305
TH201	0.09525	0.0353	0.0249
TH202	0.1301	0.0496	0.0517
TH204	0.2359	0.35915	0.41015
TH205	0.18785	0.12575	0.065
TH210	0.25635	0.0086	0.03875
TH212	0.15755	0.2405	0.01525
TH213	0.6201	0.37425	0.7849
TH214	0.109	-0.00795	-0.00965
TH215	0.198	0.06945	0.1054
TH216	0.0415	0.00325	0.0347
TH218	0.20965	0.07355	0.01985
TH220	0.0149	-0.00295	0.0277
TH221	0.1164	-0.0023	0.01275
TH223	0.0755	0.0097	0.018
TH225	0.016	0.01255	0.20465
TH226	0.05445	0.03055	0.0737
TH227	0.03235	0.0058	0.0284
TH229	0.01185	0.0545	-0.00655
TH23	1.2872	0.9346	1.6501
TH230	0.03155	0.0099	0.02805
TH231	0.0525	0.0466	0.0356
TH238	0.08685	0.11435	0.11895
TH239	0.23985	0.1794	0.23785
TH240	0.1169	0.0473	0.06055
TH241	0.0616	0.03075	0.03905
TH242	0.13125	0.08895	0.139
TH243	0.0603	0.02215	0.0132
TH244	0.11165	0.03925	0.0772
TH245	0.0483	0.02045	0.0383
TH246	0.0392	0.00695	0.01245
TH247	0.0731	0.03725	0.2574
TH248	0.0745	0.0681	0.25815
TH249	0.0172	-0.0008	0.09905
TH250	0.13415	0.10975	0.27645
TH252	0.20355	0.0581	0.50965
TH253	0.0736	0.01615	-0.0002
TH256	0.36825	0.0357	0.1032
TH259	0.4451	0.1459	0.0201
TH26	0.01195	0.01055	0.0396
TH261	0.188	0.0256	0.10495
TH264	0.0056	-0.004	0.0272
TH265	0.02235	0.00315	0.018
TH266	0.1055	0.0634	0.3425
TH269	-0.0023	0.4224	0.04295
TH270	0.0668	0.03985	-0.0045
TH275	0.1735	0.014	-0.00565
TH276	0.1309	0.0199	0.0026
TH277	0.0771	0.02615	0.0421
TH280	0.0084	-0.0061	-0.00315
TH283	0.01245	-0.0002	0.0014
TH284	0.2654	0.2762	0.5468
TH285	0.01415	-0.0052	-0.0006
TH286	0.00675	-0.00455	-0.004
TH30	0.27305	0.45775	0.41265
TH35	0.07405	0.0571	0.1407
TH43	0.0124	0.0057	0.224
TH44	0.00065	-0.0009	0.0527
TH50	0.03555	0.0224	0.0208
TH54	0.0722	0.03095	0.0889
TH59	0.0252	-5e-05	0.0415
TH6	0.0827	0.07015	0.1396
TH67	-0.00425	0.0086	0.0145
TH7	0.0466	0.01855	0.204
TH71	0.94525	0.0659	0.498
TH74	0.2578	0.1034	0.1671
TH79	0.0343	0.07405	0.06525
TH8	0.41595	0.05015	0.2765
TH80	0.0122	0.07975	0.11325
TH81	0.30045	0.04895	0.3614
TH82	0.0163	-0.00465	0.2177
TH84	3.5438	0.012	2.09705
TH88	0.0109	-0.00185	0.8204
TH91	0.3153	0.16045	0.55425
TH92	0.04675	0.2367	0.0231
TH93	0.14175	0.0356	0.0641
TH96	0.00185	-0.0007	0.11145
TH99	0.1339	0.13195	0.2443

[truncated: 12 more sheets: Fig.S2（b）, Fig. S3-WT, Fig. S3-Delta, Fig. S3-BA.2, Fig. S6 competitive ELISA, Fig. S10-WT, Fig. S10-Delta, Fig. S10-BA.1.1, Fig. S10-BA.2, Fig. S11(a), Fig. S11(b), Fig. S11(e)]
